# Supplementary material for: The Genetic Architecture of Climatic Adaptation of Tropical Cattle
Source: PLoS One. 2014 Nov 24;9(11):e113284. doi: 10.1371/journal.pone.0113284 (PMC4242650; doi:10.1371/journal.pone.0113284)
Supplement: Dataset S1 — Linkage Disequilibrium decay on BTA5 compared to the other autosomes. (XLSX) [file pone.0113284.s010.xlsx]

## Sheet: Sheet1
		Autosomes
		TC	BTA5-TC
1	<1	0.540178	0.525214
2	1<2	0.492172	0.477549
3	2<3	0.437268	0.438621
4	3<4	0.39549	0.342725
5	4<5	0.375965	0.368839
6	5<6	0.356443	0.290116
7	6<7	0.341783	0.328464
8	7<8	0.328436	0.265933
9	8<9	0.316001	0.269898
10	9<10	0.30616	0.259554
20	10<20	0.262871	0.226097
30	20<30	0.212287	0.175643
40	30<40	0.182375	0.145602
50	40<50	0.161639	0.131949
60	50<60	0.146512	0.114656
70	60<70	0.135097	0.101126
80	70<80	0.125675	0.0911938
90	80<90	0.118362	0.0864582
100	90<100	0.112016	0.0834245
150	100<150	0.0987812	0.0683694
200	150<200	0.0849193	0.0558741
250	200<250	0.0768084	0.0487026
300	250<300	0.0715285	0.0448967
350	300<350	0.0679274	0.0414106
400	350<400	0.0650758	0.0405677
450	400<450	0.0628515	0.0384529
500	450<500	0.061056	0.0383244
550	500<550	0.0593463	0.0360183
600	550<600	0.058025	0.0339231
650	600<650	0.0567569	0.0334926
700	650<700	0.0557026	0.0322284
750	700<750	0.0548417	0.0320407
800	750<800	0.0539921	0.0316286
850	800<850	0.0529632	0.0299239
900	850<900	0.0521436	0.0299452
950	900<950	0.0513559	0.0294858
1000	950<1000	0.0507807	0.0290408
1100	1000<1100	0.049742	0.027844
1200	1100<1200	0.0485932	0.0274894
1300	1200<1300	0.0475393	0.0269425
1400	1300<1400	0.0466244	0.0258091
1500	1400<1500	0.0456277	0.0250447
1600	1500<1600	0.0450197	0.0253437
1700	1600<1700	0.0440314	0.0258163
1800	1700<1800	0.0432455	0.0249766
1900	1800<1900	0.0424328	0.0228714
2000	1900<2000	0.0416798	0.0230388
