# Supplementary material for: The Genetic Architecture of Climatic Adaptation of Tropical Cattle
Source: PLoS One. 2014 Nov 24;9(11):e113284. doi: 10.1371/journal.pone.0113284 (PMC4242650; doi:10.1371/journal.pone.0113284)
Supplement: Dataset S2 — Haplotype distribution in Tropical Composite animals for BTA5 affecting NAVEL and COLOUR. (XLSX) [file pone.0113284.s011.xlsx]

## Sheet: interleaved 
Haplotype	440	241	347	628	141	179	26	688	329	19	132	47	743	162	532	620	378	568	663	585	188	315	725	102	113	167	215	84	539	175	180	482	176	655	670	305	52	605	643	510
Breed_Origin
AX_AA_BRB_backcross_count	23	13	2	4				1							1	3						2
AX_AA_BRB_backcross_navel	7.57246	8.19231
AX_AA_BRB_backcross_colour	4.02174	4.03846
AX_BEL_AX_inter-se_count	43	19	16	1		4	6	8	5	1					1	1	3				10
AX_BEL_AX_inter-se_navel	8.39922	8.57895	8.22917																		8.65
AX_BEL_AX_inter-se_colour	4	4.02632	4.0625																		4.05
AX_BEL_BX_backcross_count	26	14	7	1		2		3	2	1						2	2				8
AX_BEL_BX_backcross_navel	8.02564	8.14286
AX_BEL_BX_backcross_colour	4.01923	4
AX_BEL_CB_backcross_count	13	4	3			3		1	1							2	1				4
AX_BEL_CB_backcross_navel	8.3718
AX_BEL_CB_backcross_colour	3.53846
AX_MAN_AX_backcross_count	10	9	2	2		2		2
AX_MAN_AX_backcross_navel	6.1
AX_MAN_AX_backcross_colour	4
AX_NAPCO_cross_count	15	8		2			1						2	1			2		1								1									1
AX_NAPCO_cross_navel	8.13333
AX_NAPCO_cross_colour	3.93333
AXBX_AA_BRB_backcross_count	21	10	17	10			2				2				2	1	1												1
AXBX_AA_BRB_backcross_navel	7.8254	7.75	7.70588	6.63333
AXBX_AA_BRB_backcross_colour	4.09524	4	4.32353	4
AXBX_BEL_AX_backcross_count	16	5	7	8		3	1	2	1								1		1					1								11
AXBX_BEL_AX_backcross_navel	8.30208																															7.24242
AXBX_BEL_AX_backcross_colour	4																															4
BEL_AXBEL_AX_inter-se_count	28	12	6			6	13	2	4												4		4
BEL_AXBEL_AX_inter-se_navel	7.57143	7.72222					7.20513
BEL_AXBEL_AX_inter-se_colour	4.07143	4					4.30769
BEL_AXBEL_BX_double-backcross_count	16	11	2	1		8	12	1	2	1						1					6		1
BEL_AXBEL_BX_double-backcross_navel	7.77083	7.9697					8.05556
BEL_AXBEL_BX_double-backcross_colour	4	4					4
BEL_AXBEL_CB_double-backcross_count	11	7	4			2	2														2		2
BEL_AXBEL_CB_double-backcross_navel	7.78788
BEL_AXBEL_CB_double-backcross_colour	4
BEL_AXBXAA_BRB_double-backcross_count	12	2	2						1						1	1
BEL_AXBXAA_BRB_double-backcross_navel	6.05556
BEL_AXBXAA_BRB_double-backcross_colour	4.16667
BEL_AXBXBEL_AX_double-backcross_count	17	3	1	3		4	4												2				2									5
BEL_AXBXBEL_AX_double-backcross_navel	7.2549
BEL_AXBXBEL_AX_double-backcross_colour	4
BEL_MANMAN_AX_cross_count	14	2	9																				6									1
BEL_MANMAN_AX_cross_navel	7.21429
BEL_MANMAN_AX_cross_colour	4.07143
BEL_SBXAA_BRB_cross_count	35	1	10	3	10		3	2	4		2					3				2			1						1
BEL_SBXAA_BRB_cross_navel	6.64762		7.03333		6.2
BEL_SBXAA_BRB_cross_colour	4.25714		4.4		4.3
BEL_SDNAPCO_cross_count	118	12	11		1	5	14	9	6	4		18	4	6		5	4		4			4	14	5	4		5	5		2	5		1	7	3		2	4		1
BEL_SDNAPCO_cross_navel	7.39972	7.44444	6.42424				7.2381					7.51852											7.11905
BEL_SDNAPCO_cross_colour	3.77966	4.41667	3.81818				3.78571					2.38889											3.92857
BEL_SPPAA_BRB_cross_count	22		1	3	2		1	1	2							1		4		9												1
BEL_SPPAA_BRB_cross_navel	6.5
BEL_SPPAA_BRB_cross_colour	4.18182
MAN_MAN_AX_double-backcross_count	27	5	13	9					1						14			1	1										1			1
MAN_MAN_AX_double-backcross_navel	7.60494		7.44872												6.40476
MAN_MAN_AX_double-backcross_colour	4.07407		4												4.25
NAPCO_NAPCO_inter-se_count	64	55	3	34		52	4	38	20	43	9	62	33	36	9	17	31	5	14			31		28	32		13	18	9	20	20		17	20	17	12	10	15		10
NAPCO_NAPCO_inter-se_navel	8.10938	8.07576		7.2549		8.38782		8.00877	8.66667	8.12403		8.16129	8.36364	8.16667		7.06863	8.17204		7.64286			8.34409		8.30357	8.16667		8.17949	8.58333		8.475	7.475		8.37255	7.54167	8.14706	8.68056	8.73333	8.04444		6.83333
NAPCO_NAPCO_inter-se_colour	3.86719	3.5303		3.54902		3.72436		3.57895	3.15	3.84884		2.54301	2.49495	2.56019		4.14706	3.6129		3.35714			3.9086		4.29167	2.32292		3.65385	2.13889		3.45	3.55833		3.23529	2.61667	2.67647	3.40278	2.75	3.9		3.85
NAPCO_SBXAA_BRB_cross_count	4	10	1		13		6			4	3		9			2			2								1		2										1
NAPCO_SBXAA_BRB_cross_navel		6.46667			6.23077
NAPCO_SBXAA_BRB_cross_colour		4.1			3.53846
NAPCO_SDNAPCO_inter-se_count	16	15		15		8	1	4	2	12	3	6	15	17	2	2	8	2	3					4	6		6	2	1	2	1		2	1	6	3	1		10	1
NAPCO_SDNAPCO_inter-se_navel	6.75	6.6		5.68889						7.75			7.57778	8.09804																									7.86667
NAPCO_SDNAPCO_inter-se_colour	3.75	4.06667								4.25			2.46667	3																									3.1
SBX_AA_BRB_cross_count	17	12	16	14	62		12	2	3		18				5	9			2	1						30			16	1		1					1
SBX_AA_BRB_cross_navel	7.88235	7.11111	7.96875	6.4881	7.0672		7.875				6.5															7.86111			6.25
SBX_AA_BRB_cross_colour	4.05882	3.94444	4.04167	3.95238	3.98118		3.91667				3.92593															3.86111			4.125
SPP_AA_BRB_cross_count	6	7	2	11	15		4	2			4				3	1		35		33												1
SPP_AA_BRB_cross_navel				6.18182	7.03333													6.25714		6.86364
SPP_AA_BRB_cross_colour				4.04545	3.88889													4.09524		4.15152

## Sheet: navel
Haplotype	440	241	347	628	141	179	26	688	329	19	132	47	743	162	532	620	378	568	663	585	188	315	725	102	113	167	215	84	539	175	180	482	176	655	670	305	52	605	643	510
Breed_Origin
AX_AA_BRB_backcross_navel	7.57246	8.19231
AX_BEL_AX_inter-se_navel	8.39922	8.57895	8.22917																		8.65
AX_BEL_BX_backcross_navel	8.02564	8.14286
AX_BEL_CB_backcross_navel	8.3718
AX_MAN_AX_backcross_navel	6.1
AX_NAPCO_cross_navel	8.13333
AXBX_AA_BRB_backcross_navel	7.8254	7.75	7.70588	6.63333
AXBX_BEL_AX_backcross_navel	8.30208																															7.24242
BEL_AXBEL_AX_inter-se_navel	7.57143	7.72222					7.20513
BEL_AXBEL_BX_double-backcross_navel	7.77083	7.9697					8.05556
BEL_AXBEL_CB_double-backcross_navel	7.78788
BEL_AXBXAA_BRB_double-backcross_navel	6.05556
BEL_AXBXBEL_AX_double-backcross_navel	7.2549
BEL_MANMAN_AX_cross_navel	7.21429
BEL_SBXAA_BRB_cross_navel	6.64762		7.03333		6.2
BEL_SDNAPCO_cross_navel	7.39972	7.44444	6.42424				7.2381					7.51852											7.11905
BEL_SPPAA_BRB_cross_navel	6.5
MAN_MAN_AX_double-backcross_navel	7.60494		7.44872												6.40476
NAPCO_NAPCO_inter-se_navel	8.10938	8.07576		7.2549		8.38782		8.00877	8.66667	8.12403		8.16129	8.36364	8.16667		7.06863	8.17204		7.64286			8.34409		8.30357	8.16667		8.17949	8.58333		8.475	7.475		8.37255	7.54167	8.14706	8.68056	8.73333	8.04444		6.83333
NAPCO_SBXAA_BRB_cross_navel		6.46667			6.23077
NAPCO_SDNAPCO_inter-se_navel	6.75	6.6		5.68889						7.75			7.57778	8.09804																									7.86667
SBX_AA_BRB_cross_navel	7.88235	7.11111	7.96875	6.4881	7.0672		7.875				6.5															7.86111			6.25
SPP_AA_BRB_cross_navel				6.18182	7.03333													6.25714		6.86364

## Sheet: colour
Haplotype	440	241	347	628	141	179	26	688	329	19	132	47	743	162	532	620	378	568	663	585	188	315	725	102	113	167	215	84	539	175	180	482	176	655	670	305	52	605	643	510
Breed_Origin
AX_AA_BRB_backcross_colour	4.02174	4.03846
AX_BEL_AX_inter-se_colour	4	4.02632	4.0625																		4.05
AX_BEL_BX_backcross_colour	4.01923	4
AX_BEL_CB_backcross_colour	3.53846
AX_MAN_AX_backcross_colour	4
AX_NAPCO_cross_colour	3.93333
AXBX_AA_BRB_backcross_colour	4.09524	4	4.32353	4
AXBX_BEL_AX_backcross_colour	4																															4
BEL_AXBEL_AX_inter-se_colour	4.07143	4					4.30769
BEL_AXBEL_BX_double-backcross_colour	4	4					4
BEL_AXBEL_CB_double-backcross_colour	4
BEL_AXBXAA_BRB_double-backcross_colour	4.16667
BEL_AXBXBEL_AX_double-backcross_colour	4
BEL_MANMAN_AX_cross_colour	4.07143
BEL_SBXAA_BRB_cross_colour	4.25714		4.4		4.3
BEL_SDNAPCO_cross_colour	3.77966	4.41667	3.81818				3.78571					2.38889											3.92857
BEL_SPPAA_BRB_cross_colour	4.18182
MAN_MAN_AX_double-backcross_colour	4.07407		4												4.25
NAPCO_NAPCO_inter-se_colour	3.86719	3.5303		3.54902		3.72436		3.57895	3.15	3.84884		2.54301	2.49495	2.56019		4.14706	3.6129		3.35714			3.9086		4.29167	2.32292		3.65385	2.13889		3.45	3.55833		3.23529	2.61667	2.67647	3.40278	2.75	3.9		3.85
NAPCO_SBXAA_BRB_cross_colour		4.1			3.53846
NAPCO_SDNAPCO_inter-se_colour	3.75	4.06667								4.25			2.46667	3																									3.1
SBX_AA_BRB_cross_colour	4.05882	3.94444	4.04167	3.95238	3.98118		3.91667				3.92593															3.86111			4.125
SPP_AA_BRB_cross_colour				4.04545	3.88889													4.09524		4.15152

## Sheet: count
Haplotype	440	241	347	628	141	179	26	688	329	19	132	47	743	162	532	620	378	568	663	585	188	315	725	102	113	167	215	84	539	175	180	482	176	655	670	305	52	605	643	510
Breed_Origin
AX_AA_BRB_backcross_count	23	13	2	4				1							1	3						2
AX_BEL_AX_inter-se_count	43	19	16	1		4	6	8	5	1					1	1	3				10
AX_BEL_BX_backcross_count	26	14	7	1		2		3	2	1						2	2				8
AX_BEL_CB_backcross_count	13	4	3			3		1	1							2	1				4
AX_MAN_AX_backcross_count	10	9	2	2		2		2
AX_NAPCO_cross_count	15	8		2			1						2	1			2		1								1									1
AXBX_AA_BRB_backcross_count	21	10	17	10			2				2				2	1	1												1
AXBX_BEL_AX_backcross_count	16	5	7	8		3	1	2	1								1		1					1								11
BEL_AXBEL_AX_inter-se_count	28	12	6			6	13	2	4												4		4
BEL_AXBEL_BX_double-backcross_count	16	11	2	1		8	12	1	2	1						1					6		1
BEL_AXBEL_CB_double-backcross_count	11	7	4			2	2														2		2
BEL_AXBXAA_BRB_double-backcross_count	12	2	2						1						1	1
BEL_AXBXBEL_AX_double-backcross_count	17	3	1	3		4	4												2				2									5
BEL_MANMAN_AX_cross_count	14	2	9																				6									1
BEL_SBXAA_BRB_cross_count	35	1	10	3	10		3	2	4		2					3				2			1						1
BEL_SDNAPCO_cross_count	118	12	11		1	5	14	9	6	4		18	4	6		5	4		4			4	14	5	4		5	5		2	5		1	7	3		2	4		1
BEL_SPPAA_BRB_cross_count	22		1	3	2		1	1	2							1		4		9												1
MAN_MAN_AX_double-backcross_count	27	5	13	9					1						14			1	1										1			1
NAPCO_NAPCO_inter-se_count	64	55	3	34		52	4	38	20	43	9	62	33	36	9	17	31	5	14			31		28	32		13	18	9	20	20		17	20	17	12	10	15		10
NAPCO_SBXAA_BRB_cross_count	4	10	1		13		6			4	3		9			2			2								1		2										1
NAPCO_SDNAPCO_inter-se_count	16	15		15		8	1	4	2	12	3	6	15	17	2	2	8	2	3					4	6		6	2	1	2	1		2	1	6	3	1		10	1
SBX_AA_BRB_cross_count	17	12	16	14	62		12	2	3		18				5	9			2	1						30			16	1		1					1
SPP_AA_BRB_cross_count	6	7	2	11	15		4	2			4				3	1		35		33												1
